# Supplementary material for: Chemical Profiling and Cheminformatic Insights into Piper Essential Oils as Sustainable Antimicrobial Agents Against Pathogens of Cocoa Crops
Source: Molecules. 2026 Jan 17;31(2):326. doi: 10.3390/molecules31020326 (PMC12844135; doi:10.3390/molecules31020326)
Supplement: Supplementary file 1 [file molecules-31-00326-s001.zip]

Archive with 1 entries (1 files):
- molecules-3992685-supplementary.pdf
